# Supplementary material for: The Metabolism of Clostridium ljungdahlii in Phosphotransacetylase Negative Strains and Development of an Ethanologenic Strain
Source: Front Bioeng Biotechnol. 2020 Oct 27;8:560726. doi: 10.3389/fbioe.2020.560726 (PMC7653027; doi:10.3389/fbioe.2020.560726)
Supplement: Supplementary file 2 [file Table_1.xlsx]

## Sheet: Sheet1
Plasmids used in this study
Plasmid	Description	Reference and Source
pMTL83151	ColE1, catP, pCB102 ori	(1)
pMTLcas-pta	pMTL83151; cas9 targeting pta, pta homology arms	(2)
pMTLcas-adhE1/2	pMTL83151; cas9 targeting adhE1, adhE1/2 homology arms	This work
pMTLcas-aor2	pMTL83151; cas9 targeting aor2, aor2 homology arms	This work
pJMK11	Source of inducible PbuE (P1=8) riboswitch linked with Cthe_2638 Promoter	(3)
pMTLcas-aor1	pMTL83151; cas9 targeting aor1, aor1 homology arms, PbuE (P1=8) inducible riboswitch cas9 targeting aor1	This work
pMTL-pta/ack	pMTL83151; expression of both pta and ack under the native promoter	This work
pMTL-aor2	pMTL83151; expression of aor2 under the native promoter	This work
Primers used
Name	Sequence	Description	Reference and source
ptauas	CATGTTCATTTCCTCCCTT	5' homology arm for pta	(2)
ptaus	AGCCTGCATTTGCAGGCTTCTTATTTTTATGATATGGGAGTAATATTGCT		(2)
ptads	AATTTAAAGGGAGGAAATGAACATGTAATAACAAAAAGCATAAATG	3' homology arm for pta	(2)
ptadas	GGCCAGTGCCAAGCTTGCATGTCTGCAGGCCTCGAGAACTGCAACATAAGCTCCTA		(2)
cas9rw	GCGGCCGCTGTATCCATATGACCATGATTACGAATTCTCAGTCACCTCCTAGCTGAC	To amplify cas9	(2)
cas9fw	ATGGATAAGAAATACTCAATA		(2)
pthlfw	TCTAGATTTTTAACAAAATATATTGA	To amplify thiolase promoter	(2)
pthlrw	CTAAGCCTATTGAGTATTTCTTATCCATTCTAACTAACCTCCTAAA		(2)
paraEfw	ATTATTTTTATCAATATATTTTGTTAAAAATCTAGATTTATATTTAGTCCCTTGCC	To amplify arabinose promoter	(2)
paraErw	AAAACCATAAGTTCTTTGCAGTTTCGTCGACGAAAACTCCTCCTTAAGAT		(2)
ptagRNAs	GTCGACGAAACTGCAAAGAACTTATGGTTTTAGAGCTAGAAATA	To amplify pta guide RNA	(2)
gRNAaster	ATAAAAATAAGAAGCCTGCAAATGCAGGCTTCTTATTTTTATAAAAAAAGCACCGACTC		(2)
gRNAasre	AGCTTGCATGTCTGCAGGCCTCGAGATAAAAATAAGAAGCCTGC		(2)
adhEgRNAs	CTTAAGGAGGAGTTTTCGTCGACCATTGCAAAAACTGATAAACGTTTTAGAGCTAGAAA	To amplify adhE guide RNA	(2)
adhEus	CCTGCATTTGCAGGCTTCTTATTTTTATATATTGGAAGTTGGTAAAGGA	5' adhE homology arm	(2)
adhEuas	GTATCAAATGCATTTATAATTAACGACACCTCTTTCCTAAT		This work
adhE2ds	GAGGTGTCGTTAATTATAAATGCATTTGATACACCAAAGGC	3' adhE homology arm	This work
adhE2das	GCCAAGCTTGCATGTCTGCAGGCCTCGAGCATATAATCTTTTTGGACAATTCAAC		This work
AOR2gRNAs	GTTTTCGTCGACGGATTAGATACCATTACAGCGTTTTAGAGCTAGAAATAGC	To amplify aor2 guide RNA	This work
aor2us	CATTTGCAGGCTTCTTATTTTTATTTATGACTAGAGAATGCGTATTTGCTAAAGTG	5' aor2 homology arm	This work
aor2uas	TAACGTTTCCTCTGTAGGAATCACTATATAAGTTTTACTACTTAG		This work
aor2ds	AAACTTATATAGTGATTCCTACAGAGGAAACGTTAAAGAAATTAG	3' aor2 homology arm	This work
aor2das	CCAAGCTTGCATGTCTGCAGGCCTCGAGATAGCTGCATTCATTATAATTCCTCCAATC		This work
AOR1gRNAs	GTTTTCGTCGACGACCAGAATATGAAACACTGGTTTTAGAGCTAGAAATAGCA	To amplify aor1 guide RNA	This work
aor1us	CATTTGCAGGCTTCTTATTTTTATGGTTAAAGATGTTACTTCAAAAATAC	5' aor1 homology arm	This work
aor1uas	CCGAATCAAACTAGAAATACATTGAAATTCCTCCTCATAT		This work
aor1ds	GAATTTCAATGTATTTCTAGTTTGATTCGGTAAACTAGAAAGC	3' aor1 homology arm	This work
aor1das	CCAAGCTTGCATGTCTGCAGGCCTCGAGTAATTTTTATTTTTCTTTTATTTAATTTCT		This work
2APpbueEs	TCTTATCCATAACAAATTCCTCCTTACTTTTTTTACTTAAATGTTTTGA	Inducible 2-AP riboswitch pbueE P1+3 with Cthe_2638 promoter	This work
2APpbueEas	CAAGGGACTAAATATAAATCTAGAGATAAACAAAGGACGGTTCAGGGCT		This work
cas9.2AP.fw	TAAAAAAAGTAAGGAGGAATTTGTTATGGATAAGAAATACTCAATAGGC	Riboswitch promoter linker to cas9	This work
ptavs	GCCACATCCAGTAGATTGAAC	Pta locus verification	This work
ptavas	TGTGCTTATTTCTAGTGCCTC		This work
ptais	GGAGCAGAAATAGTAGATCCAGAG	Pta internal confirmation	This work
ptaias	GCTTGAACTGCTGTTACAGCTACTAC		This work
adhEvs	TAAAGCAACATCAGTTTTAATGTGC	adhE1/2 locus verification	This work
adhEvas	AAGGCCTGCTCTTTTTCTCTTTC		This work
adhEis	CCAAAAGCTTATACAGAAGGTACAAC	adhE1/2 internal confirmation	This work
adhEias	AACTAATCTTCCAGCCTTTAGG		This work
aor2vs	GCAGATGACTGTGTTATGACTAG	aor2 locus verification	This work
aor2vas	CTGCTTGCACACAGCGAAAGCGAC		This work
aor2is	GACGAAGTAGATCCAAAGGTAGATCC	aor2 internal confirmation	This work
aor2ias	CAGGACTTACCATATATCCCTTAATG		This work
aor1vs	GAGTGCGGTGTTAAATCAAATTCGG	aor1 locus verification	This work
aor1vas	CATTATACACTCTTGACTATATCCTG		This work
aor1is	CTGGAGCTCCGGTTCCAACTAGTGG	aor1 internal confirmation	This work
aor1ias	CCCCTTGGATCATATGCTGGAATTTC		This work
aor2_F	CAGGAAACAGCTATGACCGCTCTGAAATGGAACAAAATTG	aor2 complementation fragment with native promoter	This work
aor2_R	CATGGTCATATGGATACAGCCTAAAGCTTACCTACGTATTC		This work
pta/ack_F	CAGGAAACAGCTATGACCGCGATTAAATTTTTGCTTATTTGATTTACATTATATAATATTG	pta/ack complementation fragment with native promoter	This work
pta/ack_R	CATGGTCATATGGATACAGCTTATTTATTTTCAACTATTTCTTTTGTATC		This work
References:
1	Heap, J.T., Pennington, O.J., Cartman, S.T., and Minton, N.P. (2009). A modular system for Clostridium shuttle plasmids. Journal of Microbiological Methods 78, 79–85.
2	Huang, H., Chai, C., Li, N., Rowe, P., Minton, N.P., Yang, S., Jiang, W., and Gu, Y. (2016). CRISPR/Cas9-Based Efficient Genome Editing in Clostridium ljungdahlii, an Autotrophic Gas-Fermenting Bacterium. ACS Synth. Biol. 5, 1355–1361.
3	Marcano-Velazquez, J.G., Lo, J., Nag, A., Maness, P.-C., and Chou, K.J. (2019). Developing Riboswitch-Mediated Gene Regulatory Controls in Thermophilic Bacteria. ACS Synth. Biol. 8, 633–640.
